# Supplementary material for: Direct Synthesis of Partially Chain-Straightened Propylene Oligomers and P-MA Co-Oligomers Using Axially Flexible Shielded Iminopyridyl Palladium Complexes
Source: Polymers (Basel). 2022 Dec 27;15(1):111. doi: 10.3390/polym15010111 (PMC9823751; doi:10.3390/polym15010111)
Supplement: Supplementary file 1 [file polymers-15-00111-s001.zip]

Archive with 1 entries (1 files):
- polymers-2087093-supplementary.pdf
